# Supplementary material for: Prevalence and Drivers of COVID-19 Vaccine Hesitancy among Czech University Students: National Cross-Sectional Study
Source: Vaccines (Basel). 2021 Aug 25;9(9):948. doi: 10.3390/vaccines9090948 (PMC8470400; doi:10.3390/vaccines9090948)
Supplement: Supplementary file 1 [file vaccines-09-00948-s001.zip]

Archive with 1 entries (1 files):
- vaccines-1305497-supplementary.pdf
